# Supplementary material for: Understanding Severe Sleep-Disordered Breathing in Down Syndrome: Insights from a Clinical–Polysomnographic Cohort
Source: J Clin Med. 2026 Jul 16;15(14):5581. doi: 10.3390/jcm15145581 (PMC13413118; doi:10.3390/jcm15145581)
Supplement: Supplementary file 1 [file jcm-15-05581-s001.zip]

Archive with 1 entries (1 files):
- jcm-4080365-supplementary.pdf
